# Supplementary material for: The Antioxidant Effect of Selenium Is Enhanced by Cortisol Through Nrf2 Pathway in Bovine Endometrial Epithelial Cells
Source: Animals (Basel). 2025 Apr 8;15(8):1075. doi: 10.3390/ani15081075 (PMC12024080; doi:10.3390/ani15081075)
Supplement: Supplementary file 1 [file animals-15-01075-s001.zip]

Archive with 4 entries (4 files):
- Figure  S1.pdf
- Figure  S2 and Table S1.pdf
- Figure  S3.pdf
- Figure  S4.pdf
